# Supplementary material for: Sexual Dimorphism in Metabolic Responses to Western Diet in Drosophila melanogaster
Source: Biomolecules. 2021 Dec 27;12(1):33. doi: 10.3390/biom12010033 (PMC8774106; doi:10.3390/biom12010033)
Supplement: Supplementary file 1 [file biomolecules-12-00033-s001.zip]

Archive with 1 entries (1 files):
- biomolecules-1498228-supplementary.pdf
